# Supplementary material for: The Mutation of piezo1 Weakens the Intermuscular Bones in Zebrafish and Crucian Carp
Source: Int J Mol Sci. 2025 Nov 8;26(22):10851. doi: 10.3390/ijms262210851 (PMC12652723; doi:10.3390/ijms262210851)
Supplement: Supplementary file 1 [file ijms-26-10851-s001.zip]

Archive with 1 entries (1 files):
- ijms-3967246-supplementary.pdf
